# Supplementary material for: Potential of AKR1B10 as a Biomarker and Therapeutic Target in Type 2 Leprosy Reaction
Source: Front Med (Lausanne). 2018 Sep 24;5:263. doi: 10.3389/fmed.2018.00263 (PMC6166685; doi:10.3389/fmed.2018.00263)
Supplement: Supplementary file 1 [file Data_Sheet_1.xlsx]

## Sheet: First analysis
Sample ID	Clinical Form	Gender	Age (years)	Ethnicity
P12-132	HC	Female	23	Caucasian
P12-127	HC	Female	35	Caucasian
C1	HC	Female	37	Caucasian
P12-131	HC	Female	40	Caucasian
C2	HC	Female	44	Caucasian
P12-136	HC	Female	50	Caucasian
P12-130	HC	Male	21	Caucasian
P12-134	HC	Male	54	Caucasian
P12 -140	HC	Male	59	Caucasian
52R	TT	Female	18	Mestizo
36R	TT	Female	28	Mestizo
45R	TT	Female	31	Mestizo
12B	TT	Female	41	Mestizo
37R	TT	Female	54	Caucasian
6P	TT	Female	54	Mestizo
29R	TT	Male	25	Caucasian
16B	TT	Male	25	Caucasian
3P	TT	Male	33	Black
112R	TT	Male	48	Caucasian
115R	BT	Female	38	Caucasian
11P	BT	Female	41	Caucasian
12P	BT	Female	67	Mestizo
13P	BT	Male	30	Caucasian
8P	BT	Male	32	Mestizo
114R	BT	Male	41	Caucasian
59B	BT	Male	48	Caucasian
41R	BT	Male	51	Caucasian
44R	BT	Male	65	Mestizo
39R	BT	Male	65	Mestizo
09R	BB	Female	31	Caucasian
17R	BB	Female	39	Caucasian
01R	BB	Male	28	Mestizo
14P	BB	Male	32	Mestizo
94R	BB	Male	34	Caucasian
42B	BB	Male	35	Mestizo
5P	BB	Male	37	Caucasian
98R	BB	Male	48	Caucasian
107R	BB	Male	51	Caucasian
101R	BB	Male	83	Caucasian
17P	BL	Female	42	Mestizo
RO178	BL	Female	48	Caucasian
66B	BL	Female	55	Mestizo
RO118	BL	Male	39	Caucasian
RO234	BL	Male	39	Mestizo
97R	BL	Male	42	Caucasian
RO143	BL	Male	42	Caucasian
99R	BL	Male	44	Caucasian
16P	BL	Male	46	Caucasian
15P	BL	Male	55	Caucasian
123R	LL	Male	19	Caucasian
R0235	LL	Male	33	Black
111R	LL	Male	34	Caucasian
RO186	LL	Male	41	Mestizo
56B	R1	Female	46	Mestizo
50R	R1	Female	76	Caucasian
40B	R1	Male	6	Caucasian
32B	R1	Male	53	Mestizo
19P	R1	Male	57	Mestizo
10B	R1	Male	62	Caucasian
13R	R1	Male	62	Caucasian
29B	R1	Male	67	Caucasian
45B	R1	Male	79	Black
32R	R1	Female	45	Mestizo
31B	R1	Female	39	Caucasian
41B	R1	Male	41	Mestizo
19B	R1	Male	48	Caucasian
37B	R1	Male	54	Mestizo
P12-6ENH	R2	Female	37	Caucasian
68B	R2	Female	55	Caucasian
MT2645	R2	Male	32	Mestizo
11B	R2	Female	29	Mestizo
36B	R2	Female	44	Mestizo
2B	R2	Female	47	Mestizo
47B	R2	Male	34	Mestizo
43B	R2	Male	48	Caucasian
44B	R2	Male	49	Caucasian
33B	R2	Male	69	Mestizo
HC= Healthy Control
TT= Tuberculoid
BT= Borderline-Tuberculoid
BB= Mid-Borderline
BL= Borderline-Lepromatous
LL= Lepromatous
R1= Type 1 Reaction
R2= Type 2 Reaction

## Sheet: Second analysis L-side
Sample ID	Clinical Form	Gender	Age	Ethnicity
B07-4159	L -side	Female	65	Caucasian
B09- 1563	L -side	Male	45	Not referenced
B09- 1640	L -side	Female	30	Not referenced
B09- 2126	L -side	Male	16	Black
B09- 2724	L -side	Male	25	Not referenced
B09- 3314	L -side	Male	32	Not referenced
B09- 3753	L -side	Male	Not referenced	Not referenced
B09- 4004	L -side	Male	Not referenced	Not referenced
B10- 1873	L -side	Female	27	Caucasian
B10- 3720	L -side	Male	Not referenced	Not referenced
B11- 1569	L -side	Female	56	Caucasian
B11- 1570	L -side	Male	51	Caucasian
B11- 1719	L -side	Male	65	Caucasian
B11- 1721	L -side	Male	65	Caucasian
B11- 1971	L -side	Male	10	Mestizo
B11- 2107	L -side	Female	52	Not referenced
B11- 2109	L -side	Male	38	Mestizo
B11- 2119	L -side	Male	53	Caucasian
B11- 2261	L -side	Male	35	Not referenced
B11- 252	L -side	Female	37	Not referenced
B11- 256	L -side	Female	76	Caucasian
B11- 258	L -side	Female	43	Caucasian
B11- 2671	L -side	Male	44	Caucasian
B11- 2908	L -side	Female	42	Caucasian
B11- 3004	L -side	Male	72	Caucasian
B11- 3015	L -side	Male	32	Caucasian
B11- 327	L -side	Male	63	Mestizo
B11- 333	L -side	Male	Not referenced	Not referenced
B11- 567	L -side	Male	35	Mestizo
B11- 765	L -side	Male	21	Caucasian
B11- 890	L -side	Male	57	Not referenced
B12- 764	L -side	Male	60	Caucasian
B13- 2388	L -side	Male	34	Mestizo
B14- 1344	L -side	Male	64	Caucasian
B14- 187	L -side	Male	54	Caucasian
B14- 2404	L -side	Male	39	Black
B15- 1217	L -side	Male	64	Not referenced
B15- 1454	L -side	Female	47	Mestizo
B15- 1464	L -side	Male	47	Caucasian
B15- 1588	L -side	Male	20	Not referenced
B15- 1599	L -side	Male	Not referenced	Not referenced
B15- 1629	L -side	Male	18	Caucasian
B15- 1694	L -side	Male	68	Caucasian
B15- 243	L -side	Male	56	Not referenced
B15- 498	L -side	Male	46	Mestizo
B15-1627	L -side	Male	68	Caucasian
L - side = Lepromatous side (BL+LL) in activity

## Sheet: Second analysis L-side T
Sample ID	Clinical Form	Gender	Age (years)	Ethnicity
B05-1765	L - side T	Male	40	Not referenced
B05-2285	L - side T	Male	35	Not referenced
B05-255	L - side T	Male	35	Caucasian
B05-2875	L - side T	Female	32	Caucasian
B05-310	L - side T	Male	49	Caucasian
B05-3936	L - side T	Male	28	Mestizo
B05-4078	L - side T	Male	57	Caucasian
B06-1815	L - side T	Male	Not referenced	Not referenced
B06-2775	L - side T	Male	Not referenced	Not referenced
B06-3362	L - side T	Female	28	Not referenced
B06-3681	L - side T	Male	45	Mestizo
B06-4202	L - side T	Male	59	Black
B06-620	L - side T	Male	47	Caucasian
B06-897	L - side T	Male	Not referenced	Not referenced
B06-925	L - side T	Female	70	Caucasian
B07-1338	L - side T	Male	46	Caucasian
B07-1374	L - side T	Female	44	Not referenced
B07-1805	L - side T	Male	Not referenced	Not referenced
B07-1933	L - side T	Male	49	Not referenced
B08-1021	L - side T	Male	37	Black
B08-1788	L - side T	Male	64	Caucasian
B08-2100	L - side T	Female	51	Caucasian
B08-2245	L - side T	Male	53	Caucasian
B08-2414	L - side T	Male	27	Not referenced
B08-2577	L - side T	Male	60	Caucasian
B08-2671	L - side T	Male	60	Mestizo
B08-2825	L - side T	Female	78	Mestizo
B08-2927	L - side T	Male	75	Black
B08-2993	L - side T	Female	44	Caucasian
B08-3036	L - side T	Male	53	Black
B08-3050	L - side T	Female	36	Caucasian
B08-523	L - side T	Male	31	Caucasian
B08-687	L - side T	Male	59	Caucasian
B09-071	L - side T	Male	45	Caucasian
B09-1152	L - side T	Male	44	Mestizo
B09-179	L - side T	Male	32	Caucasian
B09-1973	L - side T	Male	45	Caucasian
B09-3341	L - side T	Male	25	Caucasian
B12-1556	L - side T	Male	52	Caucasian
B12-2494	L - side T	Female	32	Caucasian
B12-3082	L - side T	Female	44	Black
B14-1344	L - side T	Male	64	Caucasian
B15-0498	L - side T	Male	46	Mestizo
B15-2240	L - side T	Female	40	Not referenced
B17-1770	L - side T	Male	62	Caucasian
L - side -T = Lepromatous side (BL+LL) in regression

## Sheet: Second analysis R2
Description of the human skin samples used for the first analysis of all leprosy clinical forms and second analysis including additional BL and LL patients (L-side), regressive LL (L-side T) and R2 lesions.
Sample ID	Clinical Form	Gender	Age (years)	Ethnicity
B09-1037	R2	Male	62	Black
B09-2177	R2	Male	50	Mestizo
B09-2194	R2	Male	60	Caucasian
B09-2635	R2	Male	68	Caucasian
B09-2875	R2	Male	15	Caucasian
B09-3149	R2	Male	38	Mestizo
B09-3186	R2	Male	59	Mestizo
B09-3189	R2	Female	55	Caucasian
B09-3375	R2	Female	30	Mestizo
B09-3611	R2	Female	45	Caucasian
B09-3617	R2	Female	33	Mestizo
B09- 4122	R2	Female	53	Caucasian
B09-4285	R2	Male	26	Caucasian
B09-4361	R2	Female	Not referenced	Not referenced
B09-4365	R2	Male	Not referenced	Not referenced
B09-749	R2	Male	60	Mestizo
B09-836	R2	Male	34	Mestizo
B10-062	R2	Male	Not referenced	Not referenced
B10-377	R2	Male	19	Not referenced
B10-391	R2	Male	62	Not referenced
B10-837	R2	Male	Not referenced	Not referenced
B10-1183	R2	Male	40	Caucasian
B10-1472	R2	Male	48	Mestizo
B10-1590	R2	Male	50	Black
B10-1591	R2	Male	50	Black
B10-1750	R2	Male	42	Not referenced
B10-1952	R2	Female	36	Black
B10-1953	R2	Female	36	Black
B10-1961	R2	Female	26	Caucasian
B10-2343	R2	Male	49	Caucasian
B10-2510	R2	Male	Not referenced	Not referenced
B10-2859	R2	Female	28	Not referenced
B10-3197	R2	Female	27	Caucasian
B10-3337	R2	Male	39	Caucasian
B10-3338	R2	Male	39	Caucasian
B10-3346	R2	Male	20	Caucasian
B10-3436	R2	Male	35	Black
B10-3463	R2	Male	24	Caucasian
B10-3552	R2	Male	55	Mestizo
B10-3780	R2	Male	50	Caucasian
B11-0325	R2	Male	30	Mestizo
B11-0574	R2	Female	22	Black
B11-0575	R2	Female	22	Black
B11-O648	R2	Male	Not referenced	Not referenced
B11-0650	R2	Male	Not referenced	Not referenced
B11-0949	R2	Male	64	Mestizo
B11-1084	R2	Male	73	Mestizo
B11-1312	R2	Male	71	Mestizo
B11-1313	R2	Male	71	Mestizo
B11-1406	R2	Male	65	Mestizo
B11-1611	R2	Male	32	Caucasian
B11-1612	R2	Male	32	Caucasian
B11-1821	R2	Male	54	Caucasian
B11-1822	R2	Male	54	Caucasian
B11-1909	R2	Male	86	Black
B11-1956	R2	Male	67	Not referenced
B11-1982	R2	Male	59	Mestizo
B11-2755	R2	Male	51	Mestizo
B11-2845	R2	Female	75	Caucasian
B11-2846	R2	Female	75	Caucasian
B11-2963	R2	Male	45	Caucasian
B11-2965	R2	Male	45	Caucasian
B11-2975	R2	Male	43	Caucasian
B11-2976	R2	Male	43	Caucasian
B11-3574	R2	Female	32	Mestizo
B11-3746	R2	Female	36	Caucasian
B11-3755	R2	Female	71	Caucasian
B11-3756	R2	Female	71	Caucasian
B11-3808	R2	Female	54	Caucasian
B11-3746	R2	Female	38	Caucasian
B12-0019	R2	Male	73	Mestizo
B12-0118	R2	Male	32	Caucasian
B12-0119	R2	Male	32	Caucasian
B12-0136	R2	Female	43	Caucasian
B12-0233	R2	Male	74	Mestizo
B12-0276	R2	Male	48	Caucasian
B12-0647	R2	Male	45	Caucasian
B12-1454	R2	Female	39	Caucasian
B12-1715	R2	Male	40	Mestizo
B12-2156	R2	Male	53	Caucasian
B12-2212	R2	Female	56	Caucasian
B12-2560	R2	Male	74	Caucasian
B12-3176	R2	Male	33	Caucasian
B12-3406	R2	Male	54	Not referenced
B13-0030	R2	Male	48	Mestizo
B13-135	R2	Male	55	Caucasian
B13-0342	R2	Male	34	Caucasian
B13-0629	R2	Male	32	Caucasian
B13-1044	R2	Female	49	Caucasian
B13-1195	R2	Male	52	Black
B13-1364	R2	Male	29	Caucasian
B13-1386	R2	Male	54	Caucasian
B13-1487	R2	Female	43	Not referenced
B13-1489	R2	Male	17	Black
B13-1519	R2	Female	40	Caucasian
B13-1691	R2	Female	33	Caucasian
B13-1768	R2	Male	44	Mestizo
B13-2200	R2	Male	42	Caucasian
B13-2382	R2	Male	74	Caucasian
B13-2420	R2	Male	51	Caucasian
B13-2494	R2	Female	51	Black
B14-0223	R2	Male	44	Caucasian
B14-0345	R2	Male	29	Caucasian
B14-0494	R2	Male	30	Caucasian
B14-0847	R2	Male	35	Caucasian
B14-1069	R2	Male	68	Mestizo
B14-1877	R2	Female	32	Caucasian
B14-2419	R2	Female	13	Caucasian
B15-1466	R2	Female	22	Caucasian
B15-1549	R2	Female	46	Black
B15-1761	R2	Male	51	Caucasian
B15-1933	R2	Male	47	Caucasian
B15-2103	R2	Male	43	Caucasian
B16-0595	R2	Male	42	Caucasian
B16-1055	R2	Male	39	Black
R2= Type 2 Reaction
